# Supplementary material for: Genome Sequence, Assembly, and Characterization of the Antagonistic Yeast Candida oleophila Used as a Biocontrol Agent Against Post-harvest Diseases
Source: Front Microbiol. 2020 Feb 25;11:295. doi: 10.3389/fmicb.2020.00295 (PMC7052047; doi:10.3389/fmicb.2020.00295)
Supplement: Supplementary file 1 [file Data_Sheet_1.xlsx]

## Sheet: Table S1
Table S1 Statistics of 3162 genes within 372 KEGG pathways.
Pathway	Pathway ID	Number of genes	% in all putative genes
Metabolic pathways	ko01100	708	12.61
Biosynthesis of secondary metabolites	ko01110	297	5.29
Biosynthesis of antibiotics	ko01130	218	3.88
Microbial metabolism in diverse environments	ko01120	171	3.05
Biosynthesis of amino acids	ko01230	108	1.92
Ribosome	ko03010	103	1.83
Carbon metabolism	ko01200	98	1.75
Purine metabolism	ko00230	97	1.73
MAPK signaling pathway - yeast	ko04011	95	1.69
Thermogenesis	ko04714	89	1.59
Cell cycle - yeast	ko04111	88	1.57
RNA transport	ko03013	80	1.42
Protein processing in endoplasmic reticulum	ko04141	75	1.34
Huntington disease	ko05016	74	1.32
Oxidative phosphorylation	ko00190	73	1.3
Meiosis - yeast	ko04113	70	1.25
Ribosome biogenesis in eukaryotes	ko03008	69	1.23
Pyrimidine metabolism	ko00240	68	1.21
Spliceosome	ko03040	66	1.18
Epstein-Barr virus infection	ko05169	66	1.18
Endocytosis	ko04144	63	1.12
Autophagy - yeast	ko04138	62	1.1
Parkinson disease	ko05012	62	1.1
Alzheimer disease	ko05010	59	1.05
Pyruvate metabolism	ko00620	56	1
RNA degradation	ko03018	52	0.93
Glycolysis / Gluconeogenesis	ko00010	50	0.89
Glycerophospholipid metabolism	ko00564	47	0.84
Peroxisome	ko04146	46	0.82
Non-alcoholic fatty liver disease (NAFLD)	ko04932	46	0.82
mRNA surveillance pathway	ko03015	45	0.8
Cell cycle	ko04110	43	0.77
Pathways in cancer	ko05200	42	0.75
Human T-cell leukemia virus 1 infection	ko05166	41	0.73
Cysteine and methionine metabolism	ko00270	40	0.71
Ubiquitin mediated proteolysis	ko04120	40	0.71
mTOR signaling pathway	ko04150	39	0.69
Glycine, serine and threonine metabolism	ko00260	38	0.68
Retrograde endocannabinoid signaling	ko04723	38	0.68
Human papillomavirus infection	ko05165	37	0.66
Viral carcinogenesis	ko05203	37	0.66
Aminoacyl-tRNA biosynthesis	ko00970	36	0.64
Starch and sucrose metabolism	ko00500	35	0.62
Glycerolipid metabolism	ko00561	35	0.62
Phagosome	ko04145	35	0.62
Amino sugar and nucleotide sugar metabolism	ko00520	34	0.61
Nucleotide excision repair	ko03420	34	0.61
Mitophagy - yeast	ko04139	34	0.61
2-Oxocarboxylic acid metabolism	ko01210	33	0.59
Oocyte meiosis	ko04114	33	0.59
Autophagy - animal	ko04140	33	0.59
Proteasome	ko03050	32	0.57
Various types of N-glycan biosynthesis	ko00513	30	0.53
Propanoate metabolism	ko00640	30	0.53
RNA polymerase	ko03020	30	0.53
Insulin signaling pathway	ko04910	30	0.53
Basal transcription factors	ko03022	29	0.52
DNA replication	ko03030	29	0.52
Citrate cycle (TCA cycle)	ko00020	28	0.5
Alanine, aspartate and glutamate metabolism	ko00250	28	0.5
Longevity regulating pathway - multiple species	ko04213	28	0.5
N-Glycan biosynthesis	ko00510	27	0.48
Glyoxylate and dicarboxylate metabolism	ko00630	27	0.48
Fatty acid metabolism	ko01212	27	0.48
Lysosome	ko04142	27	0.48
PI3K-Akt signaling pathway	ko04151	27	0.48
Glutathione metabolism	ko00480	26	0.46
Alcoholism	ko05034	26	0.46
Tuberculosis	ko05152	26	0.46
Herpes simplex infection	ko05168	26	0.46
Human immunodeficiency virus 1 infection	ko05170	26	0.46
Arginine and proline metabolism	ko00330	25	0.45
Platinum drug resistance	ko01524	25	0.45
Cellular senescence	ko04218	25	0.45
Vibrio cholerae infection	ko05110	25	0.45
Proteoglycans in cancer	ko05205	25	0.45
Sphingolipid signaling pathway	ko04071	24	0.43
AMPK signaling pathway	ko04152	24	0.43
Pentose phosphate pathway	ko00030	23	0.41
Synaptic vesicle cycle	ko04721	23	0.41
Regulation of actin cytoskeleton	ko04810	23	0.41
Human cytomegalovirus infection	ko05163	23	0.41
Methane metabolism	ko00680	22	0.39
Oxytocin signaling pathway	ko04921	22	0.39
Influenza A	ko05164	22	0.39
Fluid shear stress and atherosclerosis	ko05418	22	0.39
Ras signaling pathway	ko04014	21	0.37
Dopaminergic synapse	ko04728	21	0.37
Progesterone-mediated oocyte maturation	ko04914	21	0.37
Pentose and glucuronate interconversions	ko00040	20	0.36
Fatty acid degradation	ko00071	20	0.36
Porphyrin and chlorophyll metabolism	ko00860	20	0.36
MAPK signaling pathway	ko04010	20	0.36
cAMP signaling pathway	ko04024	20	0.36
Thyroid hormone signaling pathway	ko04919	20	0.36
Fructose and mannose metabolism	ko00051	19	0.34
Tyrosine metabolism	ko00350	19	0.34
Tryptophan metabolism	ko00380	19	0.34
Inositol phosphate metabolism	ko00562	19	0.34
Glycosylphosphatidylinositol (GPI)-anchor biosynthesis	ko00563	19	0.34
Nicotinate and nicotinamide metabolism	ko00760	19	0.34
Pantothenate and CoA biosynthesis	ko00770	19	0.34
Drug metabolism - other enzymes	ko00983	19	0.34
Protein export	ko03060	19	0.34
Mismatch repair	ko03430	19	0.34
Autophagy - other	ko04136	19	0.34
Necroptosis	ko04217	19	0.34
Adrenergic signaling in cardiomyocytes	ko04261	19	0.34
Tight junction	ko04530	19	0.34
Neurotrophin signaling pathway	ko04722	19	0.34
Glucagon signaling pathway	ko04922	19	0.34
Epithelial cell signaling in Helicobacter pylori infection	ko05120	19	0.34
Kaposi sarcoma-associated herpesvirus infection	ko05167	19	0.34
Steroid biosynthesis	ko00100	18	0.32
Phenylalanine, tyrosine and tryptophan biosynthesis	ko00400	18	0.32
MAPK signaling pathway - fly	ko04013	18	0.32
Phosphatidylinositol signaling system	ko04070	18	0.32
Longevity regulating pathway - worm	ko04212	18	0.32
Apelin signaling pathway	ko04371	18	0.32
Fc gamma R-mediated phagocytosis	ko04666	18	0.32
Arginine biosynthesis	ko00220	17	0.3
Carbon fixation in photosynthetic organisms	ko00710	17	0.3
Terpenoid backbone biosynthesis	ko00900	17	0.3
Fanconi anemia pathway	ko03460	17	0.3
cGMP-PKG signaling pathway	ko04022	17	0.3
Wnt signaling pathway	ko04310	17	0.3
Salmonella infection	ko05132	17	0.3
Hepatocellular carcinoma	ko05225	17	0.3
beta-Alanine metabolism	ko00410	16	0.28
Sphingolipid metabolism	ko00600	16	0.28
Sulfur metabolism	ko00920	16	0.28
Degradation of aromatic compounds	ko01220	16	0.28
Two-component system	ko02020	16	0.28
Base excision repair	ko03410	16	0.28
Homologous recombination	ko03440	16	0.28
Rap1 signaling pathway	ko04015	16	0.28
Chemokine signaling pathway	ko04062	16	0.28
HIF-1 signaling pathway	ko04066	16	0.28
FoxO signaling pathway	ko04068	16	0.28
SNARE interactions in vesicular transport	ko04130	16	0.28
Focal adhesion	ko04510	16	0.28
Cytosolic DNA-sensing pathway	ko04623	16	0.28
Valine, leucine and isoleucine degradation	ko00280	15	0.27
Lysine degradation	ko00310	15	0.27
Phenylalanine metabolism	ko00360	15	0.27
One carbon pool by folate	ko00670	15	0.27
Thiamine metabolism	ko00730	15	0.27
Mitophagy - animal	ko04137	15	0.27
Cardiac muscle contraction	ko04260	15	0.27
Axon guidance	ko04360	15	0.27
GABAergic synapse	ko04727	15	0.27
Estrogen signaling pathway	ko04915	15	0.27
Legionellosis	ko05134	15	0.27
Central carbon metabolism in cancer	ko05230	15	0.27
Choline metabolism in cancer	ko05231	15	0.27
Valine, leucine and isoleucine biosynthesis	ko00290	14	0.25
Metabolism of xenobiotics by cytochrome P450	ko00980	14	0.25
Biosynthesis of unsaturated fatty acids	ko01040	14	0.25
PPAR signaling pathway	ko03320	14	0.25
Calcium signaling pathway	ko04020	14	0.25
Phospholipase D signaling pathway	ko04072	14	0.25
Longevity regulating pathway	ko04211	14	0.25
Long-term potentiation	ko04720	14	0.25
GnRH signaling pathway	ko04912	14	0.25
Shigellosis	ko05131	14	0.25
Colorectal cancer	ko05210	14	0.25
Systemic lupus erythematosus	ko05322	14	0.25
Rheumatoid arthritis	ko05323	14	0.25
Histidine metabolism	ko00340	13	0.23
Ether lipid metabolism	ko00565	13	0.23
Drug metabolism - cytochrome P450	ko00982	13	0.23
Gap junction	ko04540	13	0.23
NOD-like receptor signaling pathway	ko04621	13	0.23
T cell receptor signaling pathway	ko04660	13	0.23
Insulin resistance	ko04931	13	0.23
Pathogenic Escherichia coli infection	ko05130	13	0.23
Hepatitis C	ko05160	13	0.23
Galactose metabolism	ko00052	12	0.21
Lysine biosynthesis	ko00300	12	0.21
Other types of O-glycan biosynthesis	ko00514	12	0.21
Riboflavin metabolism	ko00740	12	0.21
Apoptosis - fly	ko04214	12	0.21
Vascular smooth muscle contraction	ko04270	12	0.21
Adherens junction	ko04520	12	0.21
Platelet activation	ko04611	12	0.21
Glutamatergic synapse	ko04724	12	0.21
Melanogenesis	ko04916	12	0.21
Cushing syndrome	ko04934	12	0.21
Collecting duct acid secretion	ko04966	12	0.21
Amyotrophic lateral sclerosis (ALS)	ko05014	12	0.21
Bacterial invasion of epithelial cells	ko05100	12	0.21
Measles	ko05162	12	0.21
Cyanoamino acid metabolism	ko00460	11	0.2
Carbon fixation pathways in prokaryotes	ko00720	11	0.2
Caprolactam degradation	ko00930	11	0.2
ABC transporters	ko02010	11	0.2
Apoptosis	ko04210	11	0.2
VEGF signaling pathway	ko04370	11	0.2
Hippo signaling pathway	ko04390	11	0.2
C-type lectin receptor signaling pathway	ko04625	11	0.2
Circadian entrainment	ko04713	11	0.2
Relaxin signaling pathway	ko04926	11	0.2
Vasopressin-regulated water reabsorption	ko04962	11	0.2
Amphetamine addiction	ko05031	11	0.2
Toxoplasmosis	ko05145	11	0.2
Renal cell carcinoma	ko05211	11	0.2
Selenocompound metabolism	ko00450	10	0.18
Aminobenzoate degradation	ko00627	10	0.18
Butanoate metabolism	ko00650	10	0.18
Antifolate resistance	ko01523	10	0.18
Quorum sensing	ko02024	10	0.18
Natural killer cell mediated cytotoxicity	ko04650	10	0.18
Fc epsilon RI signaling pathway	ko04664	10	0.18
Inflammatory mediator regulation of TRP channels	ko04750	10	0.18
Parathyroid hormone synthesis, secretion and action	ko04928	10	0.18
Pertussis	ko05133	10	0.18
Transcriptional misregulation in cancer	ko05202	10	0.18
Chemical carcinogenesis	ko05204	10	0.18
MicroRNAs in cancer	ko05206	10	0.18
Fatty acid biosynthesis	ko00061	9	0.16
Fatty acid elongation	ko00062	9	0.16
Streptomycin biosynthesis	ko00521	9	0.16
Vitamin B6 metabolism	ko00750	9	0.16
Folate biosynthesis	ko00790	9	0.16
Nitrogen metabolism	ko00910	9	0.16
EGFR tyrosine kinase inhibitor resistance	ko01521	9	0.16
B cell receptor signaling pathway	ko04662	9	0.16
Leukocyte transendothelial migration	ko04670	9	0.16
Cholinergic synapse	ko04725	9	0.16
Serotonergic synapse	ko04726	9	0.16
Thyroid hormone synthesis	ko04918	9	0.16
Renin secretion	ko04924	9	0.16
Aldosterone synthesis and secretion	ko04925	9	0.16
AGE-RAGE signaling pathway in diabetic complications	ko04933	9	0.16
Gastric acid secretion	ko04971	9	0.16
Prion diseases	ko05020	9	0.16
Glioma	ko05214	9	0.16
Prostate cancer	ko05215	9	0.16
Ubiquinone and other terpenoid-quinone biosynthesis	ko00130	8	0.14
Chloroalkane and chloroalkene degradation	ko00625	8	0.14
Tropane, piperidine and pyridine alkaloid biosynthesis	ko00960	8	0.14
Endocrine resistance	ko01522	8	0.14
ErbB signaling pathway	ko04012	8	0.14
Ferroptosis	ko04216	8	0.14
IL-17 signaling pathway	ko04657	8	0.14
Long-term depression	ko04730	8	0.14
Morphine addiction	ko05032	8	0.14
Chagas disease (American trypanosomiasis)	ko05142	8	0.14
Amoebiasis	ko05146	8	0.14
Pancreatic cancer	ko05212	8	0.14
Endometrial cancer	ko05213	8	0.14
Non-small cell lung cancer	ko05223	8	0.14
Gastric cancer	ko05226	8	0.14
alpha-Linolenic acid metabolism	ko00592	7	0.12
Sulfur relay system	ko04122	7	0.12
TGF-beta signaling pathway	ko04350	7	0.12
Osteoclast differentiation	ko04380	7	0.12
Hippo signaling pathway - fly	ko04391	7	0.12
Hippo signaling pathway - multiple species	ko04392	7	0.12
Th17 cell differentiation	ko04659	7	0.12
Prolactin signaling pathway	ko04917	7	0.12
Type II diabetes mellitus	ko04930	7	0.12
Aldosterone-regulated sodium reabsorption	ko04960	7	0.12
Endocrine and other factor-regulated calcium reabsorption	ko04961	7	0.12
Salivary secretion	ko04970	7	0.12
Bile secretion	ko04976	7	0.12
Mineral absorption	ko04978	7	0.12
Hepatitis B	ko05161	7	0.12
Taurine and hypotaurine metabolism	ko00430	6	0.11
MAPK signaling pathway - plant	ko04016	6	0.11
Hedgehog signaling pathway - fly	ko04341	6	0.11
Signaling pathways regulating pluripotency of stem cells	ko04550	6	0.11
Plant-pathogen interaction	ko04626	6	0.11
Olfactory transduction	ko04740	6	0.11
Regulation of lipolysis in adipocytes	ko04923	6	0.11
Pancreatic secretion	ko04972	6	0.11
Cholesterol metabolism	ko04979	6	0.11
Breast cancer	ko05224	6	0.11
Aflatoxin biosynthesis	ko00254	5	0.09
Mannose type O-glycan biosynthesis	ko00515	5	0.09
Arachidonic acid metabolism	ko00590	5	0.09
Naphthalene degradation	ko00626	5	0.09
Styrene degradation	ko00643	5	0.09
Retinol metabolism	ko00830	5	0.09
Isoquinoline alkaloid biosynthesis	ko00950	5	0.09
NF-kappa B signaling pathway	ko04064	5	0.09
Hedgehog signaling pathway	ko04340	5	0.09
Antigen processing and presentation	ko04612	5	0.09
Toll-like receptor signaling pathway	ko04620	5	0.09
Th1 and Th2 cell differentiation	ko04658	5	0.09
TNF signaling pathway	ko04668	5	0.09
Taste transduction	ko04742	5	0.09
Phototransduction - fly	ko04745	5	0.09
Adipocytokine signaling pathway	ko04920	5	0.09
Chronic myeloid leukemia	ko05220	5	0.09
Acute myeloid leukemia	ko05221	5	0.09
Viral myocarditis	ko05416	5	0.09
Steroid hormone biosynthesis	ko00140	4	0.07
Other glycan degradation	ko00511	4	0.07
Biotin metabolism	ko00780	4	0.07
Phenylpropanoid biosynthesis	ko00940	4	0.07
Non-homologous end-joining	ko03450	4	0.07
Dorso-ventral axis formation	ko04320	4	0.07
Renin-angiotensin system	ko04614	4	0.07
RIG-I-like receptor signaling pathway	ko04622	4	0.07
Toll and Imd signaling pathway	ko04624	4	0.07
Circadian rhythm - plant	ko04712	4	0.07
Phototransduction	ko04744	4	0.07
Insulin secretion	ko04911	4	0.07
Carbohydrate digestion and absorption	ko04973	4	0.07
Cocaine addiction	ko05030	4	0.07
Thyroid cancer	ko05216	4	0.07
Ascorbate and aldarate metabolism	ko00053	3	0.05
Monobactam biosynthesis	ko00261	3	0.05
Phosphonate and phosphinate metabolism	ko00440	3	0.05
Neomycin, kanamycin and gentamicin biosynthesis	ko00524	3	0.05
C5-Branched dibasic acid metabolism	ko00660	3	0.05
Lipoic acid metabolism	ko00785	3	0.05
p53 signaling pathway	ko04115	3	0.05
Notch signaling pathway	ko04330	3	0.05
JAK-STAT signaling pathway	ko04630	3	0.05
Type I diabetes mellitus	ko04940	3	0.05
Leishmaniasis	ko05140	3	0.05
Melanoma	ko05218	3	0.05
Bladder cancer	ko05219	3	0.05
Small cell lung cancer	ko05222	3	0.05
Dilated cardiomyopathy (DCM)	ko05414	3	0.05
Synthesis and degradation of ketone bodies	ko00072	2	0.04
Carbapenem biosynthesis	ko00332	2	0.04
Prodigiosin biosynthesis	ko00333	2	0.04
Chlorocyclohexane and chlorobenzene degradation	ko00361	2	0.04
Glycosaminoglycan degradation	ko00531	2	0.04
Atrazine degradation	ko00791	2	0.04
Limonene and pinene degradation	ko00903	2	0.04
Sesquiterpenoid and triterpenoid biosynthesis	ko00909	2	0.04
Insect hormone biosynthesis	ko00981	2	0.04
Bacterial secretion system	ko03070	2	0.04
Apoptosis - multiple species	ko04215	2	0.04
Circadian rhythm	ko04710	2	0.04
Ovarian steroidogenesis	ko04913	2	0.04
Cortisol synthesis and secretion	ko04927	2	0.04
Proximal tubule bicarbonate reclamation	ko04964	2	0.04
Fat digestion and absorption	ko04975	2	0.04
Nicotine addiction	ko05033	2	0.04
African trypanosomiasis	ko05143	2	0.04
Primary immunodeficiency	ko05340	2	0.04
Caffeine metabolism	ko00232	1	0.02
Penicillin and cephalosporin biosynthesis	ko00311	1	0.02
Benzoate degradation	ko00362	1	0.02
Fluorobenzoate degradation	ko00364	1	0.02
Novobiocin biosynthesis	ko00401	1	0.02
D-Arginine and D-ornithine metabolism	ko00472	1	0.02
Polyketide sugar unit biosynthesis	ko00523	1	0.02
Acarbose and validamycin biosynthesis	ko00525	1	0.02
Linoleic acid metabolism	ko00591	1	0.02
Glycosphingolipid biosynthesis - globo and isoglobo series	ko00603	1	0.02
Glycosphingolipid biosynthesis - ganglio series	ko00604	1	0.02
Toluene degradation	ko00623	1	0.02
Diterpenoid biosynthesis	ko00904	1	0.02
Zeatin biosynthesis	ko00908	1	0.02
Betalain biosynthesis	ko00965	1	0.02
Biosynthesis of ansamycins	ko01051	1	0.02
Biosynthesis of vancomycin group antibiotics	ko01055	1	0.02
beta-Lactam resistance	ko01501	1	0.02
Biofilm formation - Pseudomonas aeruginosa	ko02025	1	0.02
Biofilm formation - Escherichia coli	ko02026	1	0.02
Cell cycle - Caulobacter	ko04112	1	0.02
Circadian rhythm - fly	ko04711	1	0.02
Protein digestion and absorption	ko04974	1	0.02
Basal cell carcinoma	ko05217	1	0.02
Hypertrophic cardiomyopathy (HCM)	ko05410	1	0.02
Arrhythmogenic right ventricular cardiomyopathy (ARVC)	ko05412	1	0.02

## Sheet: Table S2
Table S2 The enriched GO terms for the specific genes in C. oleophila I-182.
GO category	GO term	GO description	Total number of annotated GO terms in the transcriptome of C. sativus (N)	Total number of a certain GO term in the transcriptome of C. sativus (M)	Total number of GO terms in the specific genes of C. sativus (n)	Total number of a certain GO terms in the specific genes of C. sativus (k)	P-value
Molecular function	GO:0008137	NADH dehydrogenase (ubiquinone) activity	2486	13	34	2	0.012889
Molecular function	GO:0004602	glutathione peroxidase activity	2486	2	34	1	0.0271716
Molecular function	GO:0019001	guanyl nucleotide binding	2486	3	34	1	0.0404872
Molecular function	GO:0031683	G-protein beta/gamma-subunit complex binding	2486	3	34	1	0.0404872
Molecular function	GO:0008271	secondary active sulfate transmembrane transporter activity	2486	5	34	1	0.06659
Molecular function	GO:0004871	signal transducer activity	2486	5	34	1	0.06659
Biological process	GO:0000083	regulation of transcription involved in G1/S transition of mitotic cell cycle	1266	4	24	1	0.0737852
Biological process	GO:0009060	aerobic respiration	1266	4	24	1	0.0737852
Biological process	GO:0007186	G-protein coupled receptor signaling pathway	1266	5	24	1	0.0913994
Biological process	GO:0008272	sulfate transport	1266	5	24	1	0.0913994
Molecular function	GO:0004386	helicase activity	2486	10	34	1	0.128868
Molecular function	GO:0003678	DNA helicase activity	2486	11	34	1	0.14083
Biological process	GO:0006979	response to oxidative stress	1266	8	24	1	0.142337
Molecular function	GO:0004129	cytochrome-c oxidase activity	2486	13	34	1	0.164278
Molecular function	GO:0016740	transferase activity	2486	13	34	1	0.164278
Biological process	GO:0006270	DNA replication initiation	1266	10	24	1	0.174762
Molecular function	GO:0004190	aspartic-type endopeptidase activity	2486	14	34	1	0.175768
Biological process	GO:0007165	signal transduction	1266	49	24	2	0.237134
Molecular function	GO:0009055	electron carrier activity	2486	21	34	1	0.252012
Biological process	GO:0045454	cell redox homeostasis	1266	17	24	1	0.27925
Molecular function	GO:0004553	hydrolase activity, hydrolyzing O-glycosyl compounds	2486	26	34	1	0.302233
Molecular function	GO:0005525	GTP binding	2486	82	34	2	0.30977
Molecular function	GO:0020037	heme binding	2486	30	34	1	0.340039
Molecular function	GO:0005506	iron ion binding	2486	30	34	1	0.340039
Molecular function	GO:0015171	amino acid transmembrane transporter activity	2486	37	34	1	0.401469
Molecular function	GO:0008168	methyltransferase activity	2486	43	34	1	0.449676
Molecular function	GO:0003924	GTPase activity	2486	44	34	1	0.457334
Biological process	GO:0006260	DNA replication	1266	33	24	1	0.472602
Biological process	GO:0007264	small GTPase mediated signal transduction	1266	36	24	1	0.502827
Biological process	GO:0003333	amino acid transmembrane transport	1266	37	24	1	0.512528
Biological process	GO:0015031	protein transport	1266	42	24	1	0.558374
Molecular function	GO:0016491	oxidoreductase activity	2486	249	34	3	0.677394
Biological process	GO:0005975	carbohydrate metabolic process	1266	65	24	1	0.72111
Biological process	GO:0055114	oxidation-reduction process	1266	305	24	5	0.722462
Molecular function	GO:0003677	DNA binding	2486	188	34	2	0.741138
Biological process	GO:0006508	proteolysis	1266	70	24	1	0.747927
Molecular function	GO:0046872	metal ion binding	2486	114	34	1	0.799503
Molecular function	GO:0005488	binding	2486	114	34	1	0.799503
Biological process	GO:0006412	translation	1266	116	24	1	0.902577
Biological process	GO:0008152	metabolic process	1266	195	24	2	0.905223
Molecular function	GO:0008270	zinc ion binding	2486	231	34	1	0.964534
Molecular function	GO:0005515	protein binding	2486	501	34	3	0.979101
Molecular function	GO:0003824	catalytic activity	2486	286	34	1	0.984778
Biological process	GO:0055085	transmembrane transport	1266	265	24	1	0.996638
Molecular function	GO:0005524	ATP binding	2486	398	34	1	0.997459

## Sheet: Table S3
Table S3 The enriched GO terms for the expanded genes in C. oleophila I-182.
GO category	GO term	GO description	Total number of annotated GO terms in the transcriptome of C. sativus (N)	Total number of a certain GO term in the transcriptome of C. sativus (M)	Total number of GO terms in the specific genes of C. sativus (n)	Total number of a certain GO terms in the specific genes of C. sativus (k)	P-value
Biological process	GO:0007155	cell adhesion	1400	25	255	25	0
Molecular function	GO:0050662	coenzyme binding	2215	26	277	22	0
Biological process	GO:0016042	lipid catabolic process	1400	13	255	13	1.88e-10
Molecular function	GO:0004806	triglyceride lipase activity	2215	16	277	13	5.6e-10
Molecular function	GO:0016491	oxidoreductase activity	2215	249	277	60	5.37e-08
Molecular function	GO:0004190	aspartic-type endopeptidase activity	2215	14	277	8	8.27e-05
Molecular function	GO:0047617	acyl-CoA hydrolase activity	2215	4	277	4	0.000239969
Biological process	GO:0006637	acyl-CoA metabolic process	1400	4	255	4	0.00107956
Molecular function	GO:0005215	transporter activity	2215	63	277	17	0.00126492
Molecular function	GO:0016712	oxidoreductase activity, acting on paired donors, with incorporation or reduction of molecular oxygen, reduced flavin or flavoprotein as one donor, and incorporation of one atom of oxygen	2215	3	277	3	0.00193726
Molecular function	GO:0004497	monooxygenase activity	2215	9	277	5	0.00242654
Molecular function	GO:0016705	oxidoreductase activity, acting on paired donors, with incorporation or reduction of molecular oxygen	2215	10	277	5	0.00436131
Biological process	GO:0015893	drug transport	1400	3	255	3	0.00598469
Molecular function	GO:0015171	amino acid transmembrane transporter activity	2215	37	277	10	0.0125368
Biological process	GO:0042773	ATP synthesis coupled electron transport	1400	4	255	3	0.0207001
Biological process	GO:0009060	aerobic respiration	1400	4	255	3	0.0207001
Molecular function	GO:0020037	heme binding	2215	30	277	8	0.0266855
Molecular function	GO:0003993	acid phosphatase activity	2215	6	277	3	0.0289769
Biological process	GO:0006950	response to stress	1400	18	255	7	0.0315259
Biological process	GO:0006865	amino acid transport	1400	19	255	7	0.0423846
Molecular function	GO:0003854	3-beta-hydroxy-delta5-steroid dehydrogenase activity	2215	3	277	2	0.0428945
Biological process	GO:0055085	transmembrane transport	1400	265	255	58	0.0531956
Molecular function	GO:0015238	drug transmembrane transporter activity	2215	8	277	3	0.0670804
Biological process	GO:0003333	amino acid transmembrane transport	1400	37	255	10	0.119106
Molecular function	GO:0010181	FMN binding	2215	22	277	5	0.130487
Biological process	GO:0006694	steroid biosynthetic process	1400	4	255	2	0.153778
Molecular function	GO:0005506	iron ion binding	2215	30	277	6	0.163288
Molecular function	GO:0008137	NADH dehydrogenase (ubiquinone) activity	2215	13	277	3	0.21571
Molecular function	GO:0004129	cytochrome-c oxidase activity	2215	13	277	3	0.21571
Molecular function	GO:0022857	transmembrane transporter activity	2215	33	277	5	0.397359
Biological process	GO:0009116	nucleoside metabolic process	1400	8	255	2	0.443469
Biological process	GO:0006801	superoxide metabolic process	1400	8	255	2	0.443469
Molecular function	GO:0009055	electron carrier activity	2215	21	277	3	0.499195
Molecular function	GO:0016791	phosphatase activity	2215	22	277	3	0.531811
Molecular function	GO:0000981	RNA polymerase II transcription factor activity, sequence-specific DNA binding	2215	50	277	6	0.60908
Molecular function	GO:0008270	zinc ion binding	2215	231	277	27	0.686499
Biological process	GO:0055114	oxidation-reduction process	1400	305	255	53	0.693101
Molecular function	GO:0030246	carbohydrate binding	2215	9	277	1	0.700216
Molecular function	GO:0016616	oxidoreductase activity, acting on the CH-OH group of donors, NAD or NADP as acceptor	2215	19	277	2	0.707716
Molecular function	GO:0022891	substrate-specific transmembrane transporter activity	2215	22	277	2	0.782176
Molecular function	GO:0004518	nuclease activity	2215	13	277	1	0.824795
Molecular function	GO:0004553	hydrolase activity, hydrolyzing O-glycosyl compounds	2215	26	277	2	0.855343
Biological process	GO:0006810	transport	1400	104	255	15	0.881841
Molecular function	GO:0003824	catalytic activity	2215	286	277	29	0.920873
Biological process	GO:0006508	proteolysis	1400	70	255	8	0.958931
Biological process	GO:0006351	transcription, DNA-templated	1400	71	255	7	0.984546
Biological process	GO:0008152	metabolic process	1400	195	255	24	0.99366
Molecular function	GO:0008168	methyltransferase activity	2215	43	277	1	0.996984
Biological process	GO:0006281	DNA repair	1400	51	255	1	0.999971
Biological process	GO:0005975	carbohydrate metabolic process	1400	65	255	2	0.999976
Molecular function	GO:0016787	hydrolase activity	2215	81	277	1	0.999984
Molecular function	GO:0003677	DNA binding	2215	188	277	7	0.999996
Molecular function	GO:0046872	metal ion binding	2215	114	277	2	0.999997
Biological process	GO:0006355	regulation of transcription, DNA-templated	1400	127	255	6	0.999999
Molecular function	GO:0005515	protein binding	2215	501	277	5	1
